# Supplementary material for: Comparison of statistical models for estimating intervention effects based on time-to-recurrent-event in stepped wedge cluster randomized trial using open cohort design
Source: BMC Med Res Methodol. 2022 Apr 26;22:123. doi: 10.1186/s12874-022-01552-6 (PMC9040235; doi:10.1186/s12874-022-01552-6)
Supplement: Supplementary file 1 — Additional file 1. [file 12874_2022_1552_MOESM1_ESM.xlsx]

## Sheet: List
	Contents of this additional file
	S.1 Performance for scenario I with true intervention effect of βt=0
	S.2 Performance for scenario II with true intervention effect of βt=0
	S.3 Performance for scenario III with true intervention effect of βt=0
	S.4 Performance for scenario IV with true intervention effect of βt=0
	S.5 Performance for scenario V with true intervention effect of βt=0
	S.6 Performance for scenario VI with true intervention effect of βt=-0.264
	S.7 Performance for scenario VI with true intervention effect of βt=0
	S.8 Analysis results of actual example (including covariates)
	S.9 Performance for scenario III with varying the number of steps (clusters) and true intervention effect of βt=-0.264 (PWP-TT only)
	S.10 Summary of recurrence and censoring in each scenario of the simulation with true intervention effect of βt=-0.264
	S.11 Summary of recurrence and censoring in each scenario of the simulation with true intervention effect of βt=0

## Sheet: S.1
S.1 Performance for scenario I with true intervention effect of βt=0
	Event	Number
	generation	of steps	AG model				PWP-TT model				PWP-GT model
	model	(clusters)	Bias	MSE	CP		Bias	MSE	CP		Bias	MSE	CP
	Poisson	2	0.0012	0.0024	0.971		0.0010	0.0029	0.946		0.0020	0.0027	0.954
		4	0.0020	0.0026	0.968		0.0021	0.0031	0.949		0.0031	0.0031	0.946
		5	0.0023	0.0030	0.955		0.0024	0.0036	0.939		0.0021	0.0034	0.933
		8	0.0011	0.0031	0.960		0.0008	0.0037	0.945		0.0025	0.0035	0.938
		10	0.0014	0.0031	0.962		0.0018	0.0037	0.944		0.0013	0.0036	0.946
		20	0.0017	0.0031	0.957		0.0016	0.0038	0.947		0.0004	0.0037	0.949
	Mixed-Poisson	2	-0.0007	0.0024	0.958		-0.0009	0.0029	0.947		0.0108	0.0030	0.920
		4	0.0011	0.0027	0.960		0.0012	0.0032	0.940		0.0124	0.0032	0.932
		5	0.0017	0.0028	0.958		0.0020	0.0034	0.941		0.0107	0.0033	0.936
		8	0.0018	0.0029	0.962		0.0015	0.0034	0.952		0.0117	0.0035	0.940
		10	-0.0001	0.0031	0.950		0.0001	0.0037	0.946		0.0108	0.0038	0.936
		20	0.0016	0.0033	0.954		0.0013	0.0039	0.946		0.0096	0.0039	0.933
	Weibull (constant)	2	0.0003	0.0029	0.941		0.0002	0.0031	0.936		0.0014	0.0027	0.942
		4	0.0020	0.0031	0.952		0.0020	0.0032	0.948		0.0002	0.0031	0.944
		5	0.0025	0.0032	0.948		0.0025	0.0034	0.948		0.0019	0.0031	0.944
		8	0.0020	0.0034	0.944		0.0019	0.0036	0.950		0.0022	0.0036	0.938
		10	0.0014	0.0034	0.948		0.0011	0.0037	0.948		0.0013	0.0035	0.946
		20	0.0003	0.0035	0.952		-0.0001	0.0038	0.950		-0.0001	0.0038	0.946
	Weibull (change)	2	-0.0002	0.0010	0.979		-0.0018	0.0018	0.954		-0.0011	0.0017	0.948
		4	-0.0008	0.0012	0.983		-0.0020	0.0021	0.946		-0.0016	0.0019	0.959
		5	0.0011	0.0011	0.991		-0.0005	0.0020	0.961		-0.0011	0.0020	0.950
		8	0.0008	0.0013	0.986		-0.0007	0.0022	0.949		-0.0010	0.0022	0.948
		10	0.0009	0.0013	0.983		-0.0002	0.0023	0.944		0.0010	0.0022	0.957
		20	0.0002	0.0014	0.974		-0.0011	0.0024	0.954		-0.0007	0.0024	0.949
	AG: Andersen-Gill, PWP-TT: Prentice-Williams-Peterson Total-Time,
	PWP-GT: Prentice-Williams-Peterson Gap-Time, MSE: Mean square error, CP: Coverage probability

## Sheet: S.2
S.2 Performance for scenario II with true intervention effect of βt=0
		Event
	Dealing with	generation	Analysis		Statistical properties
	clusters	model	method	σ2	Bias	MSE	CP
	With	Poisson	AG	0.25	0.0007	0.0026	0.974
	stratification	process		0.5	0.0021	0.0027	0.962
	by clusters			1	0.0016	0.0026	0.969
			PWP-TT	0.25	0.0010	0.0032	0.955
				0.5	0.0021	0.0033	0.940
				1	0.0014	0.0032	0.951
			PWP-GT	0.25	0.0015	0.0032	0.949
				0.5	0.0023	0.0031	0.958
				1	0.0013	0.0029	0.952
		Mixed-Poisson	AG	0.25	0.0025	0.0028	0.961
		process		0.5	0.0021	0.0027	0.959
				1	-0.0001	0.0027	0.955
			PWP-TT	0.25	0.0025	0.0033	0.951
				0.5	0.0021	0.0032	0.948
				1	-0.0001	0.0032	0.946
			PWP-GT	0.25	0.0118	0.0033	0.939
				0.5	0.0121	0.0032	0.937
				1	0.0122	0.0031	0.946
		Weibull	AG	0.25	0.0026	0.0032	0.945
		model		0.5	0.0020	0.0031	0.940
		(parameter		1	0.0011	0.0030	0.943
		constant)	PWP-TT	0.25	0.0023	0.0034	0.940
				0.5	0.0018	0.0033	0.941
				1	0.0009	0.0031	0.944
			PWP-GT	0.25	0.0018	0.0033	0.948
				0.5	0.0017	0.0029	0.950
				1	0.0012	0.0029	0.949
		Weibull	AG	0.25	0.0019	0.0012	0.985
		model		0.5	0.0015	0.0012	0.985
		(parameter		1	0.0014	0.0013	0.973
		change)	PWP-TT	0.25	0.0003	0.0021	0.952
				0.5	<0.0001	0.0021	0.948
				1	0.0001	0.0022	0.944
			PWP-GT	0.25	-0.0002	0.0020	0.954
				0.5	-0.0005	0.0020	0.960
				1	0.0003	0.0021	0.949
	Without	Poisson	AG	0.25	0.0015	0.0121	0.566
	stratification	process		0.5	0.0051	0.0402	0.317
	by clusters			1	0.0107	0.1238	0.171
			PWP-TT	0.25	0.0012	0.0174	0.489
				0.5	0.0040	0.0513	0.283
				1	0.0095	0.1152	0.175
			PWP-GT	0.25	0.0024	0.0177	0.470
				0.5	0.0090	0.0535	0.262
				1	0.0306	0.1318	0.162
		Mixed-Poisson	AG	0.25	0.0019	0.0116	0.577
		process		0.5	0.0038	0.0389	0.318
				1	0.0086	0.1178	0.178
			PWP-TT	0.25	0.0015	0.0152	0.529
				0.5	0.0030	0.0458	0.294
				1	0.0074	0.1045	0.184
			PWP-GT	0.25	0.0087	0.0157	0.496
				0.5	0.0145	0.0480	0.286
				1	0.0349	0.1212	0.168
		Weibull	AG	0.25	0.0022	0.0177	0.474
		model		0.5	0.0050	0.0594	0.273
		(parameter		1	0.0099	0.1656	0.165
		constant)	PWP-TT	0.25	0.0019	0.0182	0.475
				0.5	0.0054	0.0545	0.283
				1	0.0115	0.1184	0.180
			PWP-GT	0.25	0.0024	0.0187	0.453
				0.5	0.0104	0.0573	0.252
				1	0.0345	0.1368	0.157
		Weibull	AG	0.25	0.0007	0.0054	0.649
		model		0.5	0.0010	0.0193	0.369
		(parameter		1	0.0008	0.0657	0.213
		change)	PWP-TT	0.25	-0.0014	0.0148	0.452
				0.5	-0.0020	0.0432	0.256
				1	-0.0018	0.0914	0.173
			PWP-GT	0.25	0.0003	0.0156	0.421
				0.5	0.0059	0.0478	0.247
				1	0.0267	0.1137	0.142
	AG: Andersen-Gill, PWP-TT: Prentice-Williams-Peterson Total-Time,
	PWP-GT: Prentice-Williams-Peterson Gap-Time, MSE: Mean square error, CP: Coverage probability

## Sheet: S.3
S.3 Performance for scenario III with true intervention effect of βt=0
	Event
	generation		AG model				PWP-TT model				PWP-GT model
	model	F	Bias	MSE	CP		Bias	MSE	CP		Bias	MSE	CP
	Poisson	1	0.0026	0.0025	0.966		0.0028	0.0031	0.958		0.0024	0.0029	0.949
		2	0.0022	0.0024	0.970		0.0023	0.0032	0.951		0.0018	0.0027	0.946
		3	0.0016	0.0025	0.969		0.0018	0.0032	0.943		0.0016	0.0028	0.949
		4	0.0014	0.0025	0.972		0.0015	0.0034	0.951		0.0008	0.0029	0.948
	Mixed-Poisson	1	0.0018	0.0026	0.961		0.0019	0.0032	0.951		0.0110	0.0030	0.934
		2	0.0009	0.0026	0.962		0.0009	0.0032	0.949		0.0101	0.0028	0.936
		3	0.0014	0.0026	0.957		0.0015	0.0033	0.948		0.0091	0.0028	0.945
		4	0.0011	0.0026	0.970		0.0011	0.0033	0.945		0.0077	0.0028	0.949
	Weibull (constant)	1	0.0014	0.0028	0.954		0.0012	0.0030	0.952		0.0018	0.0026	0.953
		2	0.0023	0.0029	0.953		0.0022	0.0031	0.949		0.0006	0.0026	0.954
		3	0.0025	0.0030	0.952		0.0023	0.0032	0.952		0.0011	0.0027	0.946
		4	0.0026	0.0032	0.951		0.0023	0.0035	0.951		0.0018	0.0028	0.947
	Weibull (change)	1	0.0006	0.0010	0.986		-0.0008	0.0019	0.958		-0.0005	0.0018	0.959
		2	-0.0002	0.0010	0.987		-0.0015	0.0019	0.948		-0.0011	0.0018	0.951
		3	0.0002	0.0009	0.994		-0.0007	0.0019	0.964		-0.0005	0.0017	0.956
		4	0.0006	0.0010	0.991		-0.0001	0.0020	0.952		0.0001	0.0018	0.953
	AG: Andersen-Gill, PWP-TT: Prentice-Williams-Peterson Total-Time,
	PWP-GT: Prentice-Williams-Peterson Gap-Time, MSE: Mean square error, CP: Coverage probability

## Sheet: S.4
S.4 Performance for scenario IV with true intervention effect of βt=0
	Event
	generation		AG model				PWP-TT model				PWP-GT model
	model	F	Bias	MSE	CP		Bias	MSE	CP		Bias	MSE	CP
	Poisson	1	0.0018	0.0023	0.968		0.0018	0.0030	0.954		0.0014	0.0027	0.951
		2	0.0018	0.0022	0.971		0.0017	0.0028	0.948		0.0016	0.0025	0.947
		3	0.0013	0.0021	0.973		0.0012	0.0028	0.946		0.0014	0.0024	0.946
		4	0.0009	0.0021	0.971		0.0009	0.0028	0.948		0.0009	0.0023	0.950
	Mixed-Poisson	1	0.0012	0.0022	0.964		0.0011	0.0028	0.953		0.0100	0.0026	0.948
		2	0.0009	0.0021	0.967		0.0008	0.0026	0.955		0.0075	0.0023	0.952
		3	0.0004	0.0020	0.962		0.0002	0.0026	0.949		0.0046	0.0023	0.956
		4	0.0001	0.0020	0.966		-0.0001	0.0026	0.952		0.0023	0.0022	0.955
	Weibull (constant)	1	0.0019	0.0026	0.942		0.0018	0.0028	0.945		0.0022	0.0024	0.949
		2	0.0016	0.0024	0.947		0.0015	0.0026	0.944		0.0018	0.0022	0.948
		3	0.0010	0.0024	0.952		0.0010	0.0026	0.948		0.0013	0.0021	0.949
		4	0.0009	0.0024	0.951		0.0009	0.0026	0.951		0.0011	0.0020	0.948
	Weibull (change)	1	0.0017	0.0009	0.992		<-0.0001	0.0017	0.959		-0.0001	0.0017	0.947
		2	0.0011	0.0009	0.988		-0.0006	0.0017	0.961		-0.0007	0.0015	0.948
		3	0.0010	0.0009	0.988		-0.0006	0.0017	0.958		-0.0006	0.0015	0.956
		4	0.0010	0.0009	0.988		-0.0007	0.0017	0.959		-0.0008	0.0015	0.956
	AG: Andersen-Gill, PWP-TT: Prentice-Williams-Peterson Total-Time,
	PWP-GT: Prentice-Williams-Peterson Gap-Time, MSE: Mean square error, CP: Coverage probability

## Sheet: S.5
S.5 Performance for scenario V with true intervention effect of βt=0
	Event
	generation		AG model				PWP-TT model				PWP-GT model
	model	E	Bias	MSE	CP		Bias	MSE	CP		Bias	MSE	CP
	Poisson	1.5	0.0015	0.0028	0.959		0.0016	0.0035	0.943		0.0017	0.0033	0.954
		2	0.0016	0.0035	0.952		0.0016	0.0041	0.941		0.0012	0.0040	0.944
		4	-0.0013	0.0075	0.945		-0.0010	0.0084	0.932		-0.0008	0.0076	0.948
		6	-0.0009	0.0102	0.951		-0.0006	0.0111	0.947		-0.0007	0.0109	0.951
	Mixed-Poisson	1.5	0.0004	0.0026	0.968		0.0001	0.0031	0.956		0.0087	0.0030	0.946
		2	0.0001	0.0034	0.950		<0.0001	0.0040	0.941		0.0071	0.0037	0.951
		4	0.0001	0.0074	0.934		<-0.0001	0.0080	0.936		-0.0001	0.0078	0.932
		6	-0.0015	0.0103	0.949		-0.0013	0.0108	0.946		0.0024	0.0107	0.954
	Weibull (constant)	1.5	0.0016	0.0027	0.965		0.0016	0.0029	0.962		0.0006	0.0028	0.958
		2	-0.0009	0.0034	0.947		-0.0007	0.0036	0.951		0.0006	0.0036	0.950
		4	-0.0024	0.0064	0.956		-0.0028	0.0066	0.958		-0.0053	0.0066	0.937
		6	0.0024	0.0092	0.956		0.0019	0.0095	0.956		-0.0016	0.0089	0.952
	Weibull (change)	1.5	0.0005	0.0014	0.974		-0.0001	0.0023	0.942		-0.0007	0.0022	0.949
		2	0.0009	0.0019	0.974		0.0002	0.0028	0.952		0.0011	0.0028	0.951
		4	-0.0001	0.0041	0.974		-0.0017	0.0052	0.952		-0.0020	0.0055	0.948
		6	0.0006	0.0061	0.973		-0.0009	0.0076	0.965		-0.0032	0.0077	0.949
	AG: Andersen-Gill, PWP-TT: Prentice-Williams-Peterson Total-Time,
	PWP-GT: Prentice-Williams-Peterson Gap-Time, MSE: Mean square error, CP: Coverage probability

## Sheet: S.6
S.6 Performance for scenario VI with true intervention effect of βt=-0.264
	Event
	generation			AG model				PWP-TT model				PWP-GT model
	model	E	F	Bias	MSE	CP		Bias	MSE	CP		Bias	MSE	CP
	Poisson	1.5	1	0.0285	0.0040	0.921		0.0013	0.0039	0.938		0.0564	0.0067	0.822
			2	0.0286	0.0040	0.922		0.0009	0.0039	0.933		0.0597	0.0070	0.810
			3	0.0285	0.0040	0.919		0.0007	0.0039	0.934		0.0615	0.0071	0.801
			4	0.0283	0.0039	0.920		0.0005	0.0039	0.934		0.0621	0.0071	0.797
		2	1	0.0236	0.0045	0.943		0.0014	0.0046	0.933		0.0663	0.0089	0.822
			2	0.0233	0.0045	0.940		0.0010	0.0046	0.932		0.0688	0.0091	0.812
			3	0.0232	0.0045	0.940		0.0009	0.0046	0.930		0.0699	0.0092	0.808
			4	0.0231	0.0045	0.941		0.0008	0.0046	0.932		0.0705	0.0093	0.800
		4	1	0.0109	0.0088	0.943		-0.0013	0.0095	0.938		0.0830	0.0156	0.841
			2	0.0108	0.0088	0.944		-0.0014	0.0095	0.938		0.0844	0.0156	0.840
			3	0.0107	0.0088	0.944		-0.0015	0.0095	0.938		0.0851	0.0158	0.833
			4	0.0107	0.0088	0.944		-0.0015	0.0095	0.938		0.0853	0.0158	0.831
		6	1	0.0065	0.0119	0.953		-0.0022	0.0128	0.950		0.0903	0.0214	0.858
			2	0.0064	0.0119	0.954		-0.0023	0.0129	0.950		0.0916	0.0216	0.857
			3	0.0064	0.0119	0.954		-0.0024	0.0128	0.949		0.0924	0.0215	0.854
			4	0.0064	0.0119	0.954		-0.0024	0.0128	0.949		0.0926	0.0215	0.854
	Mixed-Poisson	1.5	1	0.0306	0.0038	0.936		0.0102	0.0035	0.954		0.0704	0.0082	0.777
			2	0.0307	0.0038	0.940		0.0099	0.0035	0.952		0.0717	0.0083	0.759
			3	0.0306	0.0038	0.937		0.0098	0.0034	0.952		0.0720	0.0083	0.752
			4	0.0304	0.0037	0.936		0.0096	0.0034	0.953		0.0718	0.0082	0.750
		2	1	0.0251	0.0045	0.937		0.0082	0.0045	0.943		0.0776	0.0100	0.789
			2	0.0250	0.0044	0.938		0.0081	0.0045	0.941		0.0794	0.0102	0.773
			3	0.0249	0.0044	0.939		0.0080	0.0045	0.941		0.0793	0.0101	0.776
			4	0.0247	0.0044	0.938d		0.0078	0.0045	0.942		0.0792	0.0101	0.781
		4	1	0.0143	0.0086	0.938		0.0049	0.0092	0.927		0.0900	0.0170	0.834
			2	0.0142	0.0086	0.939		0.0048	0.0092	0.927		0.0915	0.0172	0.828
			3	0.0142	0.0086	0.939		0.0047	0.0092	0.927		0.0918	0.0172	0.830
			4	0.0142	0.0086	0.939		0.0047	0.0092	0.928		0.0920	0.0173	0.826
		6	1	0.0081	0.0119	0.947		0.0014	0.0124	0.945		0.0965	0.0221	0.852
			2	0.0079	0.0119	0.945		0.0013	0.0124	0.945		0.0983	0.0223	0.848
			3	0.0079	0.0119	0.945		0.0013	0.0124	0.945		0.0988	0.0224	0.850
			4	0.0079	0.0119	0.945		0.0013	0.0124	0.945		0.0988	0.0223	0.848
	Weibull (constant)	1.5	1	0.0699	0.0078	0.769		0.0668	0.0075	0.791		0.0007	0.0029	0.959
			2	0.0687	0.0076	0.777		0.0657	0.0073	0.794		0.0006	0.0028	0.959
			3	0.0685	0.0076	0.780		0.0655	0.0073	0.793		0.0003	0.0027	0.959
			4	0.0685	0.0076	0.780		0.0655	0.0073	0.794		0.0004	0.0027	0.958
		2	1	0.0872	0.0114	0.728		0.0853	0.0111	0.743		0.0005	0.0040	0.947
			2	0.0871	0.0113	0.725		0.0851	0.0111	0.738		0.0002	0.0038	0.955
			3	0.0871	0.0113	0.725		0.0851	0.0111	0.738		0.0001	0.0037	0.950
			4	0.0871	0.0113	0.725		0.0851	0.0111	0.738		0.0002	0.0037	0.949
		4	1	0.1146	0.0203	0.717		0.1137	0.0201	0.731		-0.0057	0.0077	0.944
			2	0.1146	0.0203	0.717		0.1137	0.0201	0.731		-0.0053	0.0076	0.945
			3	0.1146	0.0203	0.717		0.1137	0.0201	0.731		-0.0054	0.0074	0.945
			4	0.1146	0.0203	0.717		0.1137	0.0201	0.731		-0.0054	0.0074	0.945
		6	1	0.1274	0.0264	0.757		0.1267	0.0264	0.766		-0.0016	0.0103	0.958
			2	0.1274	0.0264	0.757		0.1267	0.0264	0.766		-0.0012	0.0101	0.954
			3	0.1274	0.0264	0.757		0.1267	0.0264	0.766		-0.0023	0.0101	0.955
			4	0.1274	0.0264	0.757		0.1267	0.0264	0.766		-0.0024	0.0101	0.954
	Weibull (change)	1.5	1	0.1327	0.0191	0.145		0.0478	0.0047	0.839		-0.0008	0.0024	0.935
			2	0.1319	0.0189	0.148		0.0473	0.0047	0.837		-0.0005	0.0023	0.938
			3	0.1318	0.0189	0.149		0.0472	0.0047	0.837		-0.0008	0.0023	0.935
			4	0.1318	0.0189	0.149		0.0472	0.0047	0.837		-0.0010	0.0023	0.936
		2	1	0.1379	0.0210	0.215		0.0651	0.0072	0.783		0.0013	0.0031	0.949
			2	0.1377	0.0210	0.221		0.0650	0.0072	0.781		0.0012	0.0030	0.948
			3	0.1377	0.0210	0.221		0.0650	0.0072	0.781		0.0010	0.0030	0.952
			4	0.1377	0.0210	0.221		0.0650	0.0072	0.781		0.0010	0.0030	0.951
		4	1	0.1436	0.0251	0.513		0.0961	0.0148	0.771		-0.0024	0.0062	0.950
			2	0.1436	0.0251	0.513		0.0961	0.0148	0.771		-0.0024	0.0061	0.948
			3	0.1436	0.0251	0.513		0.0961	0.0148	0.771		-0.0025	0.0061	0.948
			4	0.1436	0.0251	0.513		0.0961	0.0148	0.771		-0.0026	0.0061	0.947
		6	1	0.1447	0.0275	0.629		0.1061	0.0193	0.788		-0.0040	0.0088	0.946
			2	0.1447	0.0275	0.629		0.1061	0.0193	0.788		-0.0038	0.0087	0.950
			3	0.1447	0.0275	0.629		0.1061	0.0193	0.788		-0.0039	0.0087	0.949
			4	0.1447	0.0275	0.629		0.1061	0.0193	0.788		-0.0039	0.0087	0.947
	AG: Andersen-Gill, PWP-TT: Prentice-Williams-Peterson Total-Time,
	PWP-GT: Prentice-Williams-Peterson Gap-Time, MSE: Mean square error, CP: Coverage probability

## Sheet: S.7
S.7 Performance for scenario VI with true intervention effect of βt=0
	Event
	generation			AG model				PWP-TT model				PWP-GT model
	model	E	F	Bias	MSE	CP		Bias	MSE	CP		Bias	MSE	CP
	Poisson	1.5	1	0.0013	0.0027	0.964		0.0013	0.0034	0.938		0.0014	0.0030	0.940
			2	0.0008	0.0027	0.962		0.0008	0.0034	0.937		0.0014	0.0029	0.953
			3	0.0005	0.0027	0.962		0.0006	0.0034	0.936		0.0013	0.0028	0.948
			4	0.0004	0.0027	0.963		0.0005	0.0034	0.936		0.0011	0.0028	0.948
		2	1	0.0010	0.0035	0.953		0.0010	0.0041	0.938		0.0005	0.0037	0.946
			2	0.0007	0.0035	0.952		0.0008	0.0041	0.940		0.0009	0.0037	0.938
			3	0.0006	0.0035	0.952		0.0007	0.0041	0.940		0.0008	0.0036	0.943
			4	0.0005	0.0035	0.953		0.0006	0.0041	0.940		0.0007	0.0036	0.944
		4	1	-0.0015	0.0076	0.947		-0.0011	0.0084	0.934		-0.0011	0.0074	0.943
			2	-0.0015	0.0076	0.949		-0.0012	0.0084	0.934		-0.0013	0.0074	0.948
			3	-0.0016	0.0076	0.948		-0.0013	0.0084	0.933		-0.0012	0.0073	0.949
			4	-0.0016	0.0076	0.948		-0.0013	0.0084	0.933		-0.0014	0.0073	0.948
		6	1	-0.0010	0.0102	0.952		-0.0007	0.0111	0.948		-0.0010	0.0106	0.957
			2	-0.0011	0.0102	0.952		-0.0008	0.0111	0.947		-0.0007	0.0106	0.955
			3	-0.0011	0.0102	0.952		-0.0008	0.0111	0.947		-0.0008	0.0105	0.957
			4	-0.0011	0.0102	0.952		-0.0008	0.0111	0.947		-0.0007	0.0105	0.960
	Mixed-Poisson	1.5	1	0.0001	0.0025	0.969		-0.0001	0.0030	0.957		0.0057	0.0028	0.955
			2	-0.0001	0.0025	0.968		-0.0004	0.0030	0.960		0.0039	0.0027	0.952
			3	-0.0002	0.0025	0.968		-0.0006	0.0030	0.958		0.0020	0.0027	0.957
			4	-0.0004	0.0025	0.969		-0.0007	0.0030	0.959		0.0009	0.0027	0.958
		2	1	<0.0001	0.0034	0.953		-0.0001	0.0040	0.943		0.0050	0.0035	0.954
			2	-0.0001	0.0034	0.953		-0.0004	0.0039	0.942		0.0033	0.0035	0.954
			3	-0.0002	0.0034	0.953		-0.0004	0.0040	0.942		0.0024	0.0035	0.954
			4	-0.0003	0.0034	0.952		-0.0006	0.0040	0.943		0.0018	0.0035	0.957
		4	1	<-0.0001	0.0074	0.934		<-0.0001	0.0080	0.937		-0.0013	0.0075	0.936
			2	-0.0001	0.0074	0.936		-0.0001	0.0080	0.937		-0.0017	0.0074	0.936
			3	-0.0001	0.0074	0.934		-0.0002	0.0080	0.936		-0.0020	0.0074	0.940
			4	-0.0001	0.0074	0.935		-0.0002	0.0080	0.937		-0.0020	0.0074	0.937
		6	1	-0.0016	0.0103	0.949		-0.0014	0.0108	0.945		0.0007	0.0106	0.949
			2	-0.0017	0.0103	0.949		-0.0015	0.0108	0.946		0.0005	0.0105	0.948
			3	-0.0018	0.0103	0.949		-0.0015	0.0108	0.946		0.0005	0.0105	0.948
			4	-0.0018	0.0103	0.949		-0.0016	0.0108	0.946		0.0006	0.0105	0.946
	Weibull (constant)	1.5	1	0.0005	0.0025	0.964		0.0005	0.0027	0.962		0.0001	0.0025	0.954
			2	0.0002	0.0025	0.966		0.0002	0.0027	0.963		<0.0001	0.0024	0.957
			3	0.0002	0.0025	0.965		0.0002	0.0027	0.963		0.0001	0.0024	0.955
			4	0.0002	0.0025	0.965		0.0002	0.0027	0.963		-0.0001	0.0024	0.952
		2	1	-0.0014	0.0034	0.949		-0.0013	0.0035	0.949		-0.0001	0.0034	0.949
			2	-0.0015	0.0034	0.949		-0.0013	0.0035	0.950		-0.0001	0.0032	0.954
			3	-0.0015	0.0034	0.949		-0.0013	0.0035	0.950		-0.0001	0.0032	0.949
			4	-0.0015	0.0034	0.949		-0.0013	0.0035	0.950		0.0001	0.0032	0.952
		4	1	-0.0026	0.0064	0.956		-0.0029	0.0066	0.958		-0.0052	0.0064	0.946
			2	-0.0026	0.0064	0.956		-0.0029	0.0066	0.958		-0.0046	0.0063	0.949
			3	-0.0026	0.0064	0.956		-0.0029	0.0066	0.958		-0.0047	0.0062	0.950
			4	-0.0026	0.0064	0.956		-0.0029	0.0066	0.958		-0.0048	0.0062	0.949
		6	1	0.0024	0.0092	0.956		0.0019	0.0095	0.956		-0.0013	0.0086	0.954
			2	0.0024	0.0092	0.956		0.0019	0.0095	0.956		-0.0015	0.0085	0.956
			3	0.0024	0.0092	0.956		0.0019	0.0095	0.956		-0.0012	0.0085	0.954
			4	0.0024	0.0092	0.956		0.0019	0.0095	0.956		-0.0012	0.0085	0.955
	Weibull (change)	1.5	1	0.0002	0.0014	0.975		-0.0003	0.0022	0.943		-0.0005	0.0021	0.946
			2	0.0002	0.0014	0.976		-0.0003	0.0022	0.943		-0.0004	0.0021	0.948
			3	0.0002	0.0014	0.977		-0.0004	0.0022	0.942		-0.0008	0.0021	0.947
			4	0.0002	0.0014	0.977		-0.0004	0.0022	0.942		-0.0008	0.0021	0.950
		2	1	0.0009	0.0019	0.976		0.0002	0.0028	0.953		0.0014	0.0027	0.951
			2	0.0008	0.0019	0.976		0.0001	0.0028	0.955		0.0010	0.0027	0.946
			3	0.0008	0.0019	0.976		0.0001	0.0028	0.955		0.0010	0.0027	0.945
			4	0.0008	0.0019	0.976		0.0001	0.0028	0.955		0.0010	0.0026	0.946
		4	1	-0.0001	0.0041	0.973		-0.0017	0.0052	0.954		-0.0019	0.0054	0.953
			2	-0.0001	0.0041	0.973		-0.0017	0.0052	0.954		-0.0023	0.0054	0.953
			3	-0.0001	0.0041	0.973		-0.0017	0.0052	0.954		-0.0021	0.0053	0.955
			4	-0.0001	0.0041	0.973		-0.0017	0.0052	0.954		-0.0021	0.0053	0.954
		6	1	0.0006	0.0061	0.973		-0.0009	0.0076	0.965		-0.0028	0.0075	0.950
			2	0.0006	0.0061	0.973		-0.0009	0.0076	0.965		-0.0028	0.0075	0.951
			3	0.0006	0.0061	0.973		-0.0009	0.0076	0.965		-0.0028	0.0075	0.950
			4	0.0006	0.0061	0.973		-0.0009	0.0076	0.965		-0.0029	0.0075	0.950
	AG: Andersen-Gill, PWP-TT: Prentice-Williams-Peterson Total-Time,
	PWP-GT: Prentice-Williams-Peterson Gap-Time, MSE: Mean square error, CP: Coverage probability

## Sheet: S.8
S.8 Analysis results of actual example (including covariates)
	Covariates
			AG	PWP-TT	PWP-GT		AG	PWP-TT	PWP-GT
			(HR [95%CI], p-value)	(HR [95%CI], p-value)	(HR [95%CI], p-value)		(HR [95%CI], p-value)	(HR [95%CI], p-value)	(HR [95%CI], p-value)
	Intervention indicator, intervention vs. control		1.03 [0.81, 1.31], p=0.785	0.94 [0.74, 1.20], p=0.621	1.06 [0.84, 1.33], p=0.641		1.10 [0.92, 1.33], p=0.306	1.04 [0.86, 1.25], p=0.676	1.09 [0.91, 1.31], p=0.360
	Age		0.86 [0.75, 1.00], p=0.047	0.87 [0.76, 1.00], p=0.052	0.88 [0.77, 1.01], p=0.077		0.88 [0.76, 1.01], p=0.077	0.89 [0.77, 1.04], p=0.136	0.89 [0.78, 1.02], p=0.097
	Sex, male vs. female		1.16 [0.99, 1.36], p=0.066	1.10 [0.95, 1.29], p=0.210	1.13 [0.97, 1.31], p=0.126		1.19 [1.01, 1.39], p=0.032	1.17 [1.00, 1.36], p=0.047	1.17 [1.01, 1.36], p=0.034
	Medical power of attorney, yes vs. no		1.05 [0.88, 1.26], p=0.558	1.09 [0.91, 1.29], p=0.348	1.09 [0.92, 1.29], p=0.344		1.19 [1.01, 1.40], p=0.042	1.19 [1.01, 1.41], p=0.035	1.19 [1.02, 1.40], p=0.031
	Health directive, yes vs. no		1.02 [0.60, 1.73], p=0.950	0.95 [0.56, 1.61], p=0.840	0.93 [0.55, 1.57], p=0.788		0.77 [0.45, 1.30], p=0.324	0.80 [0.47, 1.35], p=0.400	0.78 [0.47, 1.30], p=0.341
	Advance care plan/statement of choices, yes vs. no		1.16 [0.99, 1.35], p=0.075	1.14 [0.98, 1.34], p=0.094	1.11 [0.95, 1.30], p=0.170		1.10 [0.94, 1.28], p=0.233	1.09 [0.94, 1.26], p=0.280	1.06 [0.91, 1.22], p=0.473
	Primary diagnosis
		Dementia/Parkinson’s disease, yes vs. no	0.75 [0.62, 0.91], p=0.003	0.76 [0.63, 0.93], p=0.007	0.78 [0.64, 0.94], p=0.010		0.73 [0.61, 0.88], p=0.001	0.75 [0.63, 0.90], p=0.002	0.77 [0.64, 0.92], p=0.005
		Cancer, yes vs. no	1.51 [1.03, 2.20], p=0.034	1.38 [0.96, 1.98], p=0.084	1.46 [1.03, 2.07], p=0.035		1.41 [0.97, 2.06], p=0.074	1.38 [0.95, 1.99], p=0.088	1.40 [0.99, 1.97], p=0.058
		Cardiovascular disease, yes vs. no	1.05 [0.82, 1.32], p=0.714	1.02 [0.81, 1.30], p=0.856	1.03 [0.81, 1.30], p=0.808		0.97 [0.77, 1.23], p=0.819	0.97 [0.77, 1.21], p=0.760	0.96 [0.76, 1.21], p=0.739
		Frailty, yes vs. no	1.23 [0.94, 1.61], p=0.128	1.13 [0.86, 1.49], p=0.383	1.18 [0.91, 1.55], p=0.218		1.19 [0.92, 1.55], p=0.177	1.13 [0.87, 1.45], p=0.356	1.14 [0.88, 1.47], p=0.318
		Organ failure, yes vs. no	1.66 [1.13, 2.43], p=0.010	1.41 [0.97, 2.03], p=0.069	1.37 [0.96, 1.96], p=0.087		1.60 [1.11, 2.32], p=0.012	1.42 [1.01, 2.00], p=0.045	1.38 [0.98, 1.94], p=0.068
	Age-adjusted Charlson comorbidity index		1.08 [1.03, 1.13], p=0.003	1.08 [1.03, 1.13], p=0.003	1.07 [1.02, 1.12], p=0.005		1.07 [1.02, 1.13], p=0.005	1.06 [1.01, 1.11], p=0.013	1.06 [1.01, 1.11], p=0.015
	Fidelity		N.E.	N.E.	N.E.		1.05 [0.94, 1.17], p=0.424	1.06 [0.96, 1.17], p=0.254	1.05 [0.94, 1.17], p=0.388
	AG: Andersen-Gill, PWP-TT: Prentice-Williams-Peterson Total-Time,
	PWP-GT: Prentice-Williams-Peterson Gap-Time, HR: Hazard ratio, CI: Confidence interval
	Age: Estimating the Effect of Increasing Age Category on TTE; "<=65" -> "66-80" -> "81-99" -> ">=100",
	Fidelity: Estimating the Effect of Increasing Fidelity Category on TTE; “Low" -> "Moderate" -> "High", N.E.: Not Evaluated

## Sheet: S.9
S.9 Performance for scenario III with varying the number of steps (clusters) and true intervention effect of βt=-0.264 (PWP-TT only)
	Number						Weibull model				Weibull model
	of steps		Poisson process				(parameter constant)				(parameter change)
	(clusters)	F	Bias	MSE	CP		Bias	MSE	CP		Bias	MSE	CP
	2	1	0.0015	0.0031	0.958		0.0237	0.0038	0.924		0.0140	0.0023	0.931
		2	0.0022	0.0034	0.951		0.0160	0.0040	0.937		0.0099	0.0023	0.946
		3	0.0011	0.0038	0.952		0.0125	0.0042	0.955		0.0081	0.0026	0.942
	4	1	0.0012	0.0034	0.949		0.0373	0.0046	0.908		0.0213	0.0026	0.914
		2	0.0007	0.0033	0.958		0.0277	0.0040	0.936		0.0160	0.0024	0.931
		3	0.0001	0.0034	0.962		0.0220	0.0039	0.939		0.0130	0.0024	0.939
		4	0.0004	0.0037	0.950		0.0179	0.0040	0.955		0.0110	0.0026	0.944
	8	3	0.0016	0.0034	0.954		0.0318	0.0044	0.919		0.0184	0.0027	0.930
		4	0.0002	0.0036	0.945		0.0279	0.0043	0.925		0.0154	0.0026	0.929
		5	-0.0006	0.0036	0.953		0.0230	0.0041	0.932		0.0130	0.0026	0.923
		6	-0.0003	0.0036	0.951		0.0202	0.0042	0.937		0.0115	0.0025	0.940
	10	4	0.0001	0.0033	0.956		0.0326	0.0046	0.913		0.0177	0.0025	0.930
		5	-0.0006	0.0035	0.947		0.0283	0.0043	0.933		0.0161	0.0026	0.932
		6	0.0001	0.0035	0.950		0.0249	0.0040	0.938		0.0146	0.0025	0.935
		7	0.0005	0.0037	0.949		0.0225	0.0041	0.942		0.0136	0.0026	0.942
	MSE: Mean square error, CP: Coverage probability

[truncated: 2 more sheets: S.10, S.11]
